# Supplementary material for: First Baseline of Circulating Genotypic Lineages of Mycobacterium tuberculosis in Patients from the Brazilian Borders with Argentina and Paraguay
Source: PLoS One. 2014 Sep 9;9(9):e107106. doi: 10.1371/journal.pone.0107106 (PMC4159320; doi:10.1371/journal.pone.0107106)
Supplement: File S1 — Sex and age of patients and drug susceptibility profile, Spoligotyping and MIRU typing of 96 Mycobacterium tuberculosis clinical isolates from cities in southwestern Paraná, Brazilian borders with Argentina and Paraguay. (XLS) [file pone.0107106.s001.xls]

## Sheet: new sheet
Strain	Spoligotype43	Spoligotyping profile	Binary	SIT	MIRU12	MIT	City	Country	Year	Age	Sex	Drug resistance
001	777777607760731	¢¢¢¢¢¢¢¢¢¢¢¢¢¢¢¢¢¢¢¢££££¢¢¢¢¢¢¢¢££££¢¢¢£¢¢¢	1111111111111111111100001111111100001110111	60	124326153324	246	Cascavel	Brazil	2009-07-24	30	M	H
002	757757607760771	¢¢¢¢£¢¢¢¢¢¢¢¢£¢¢¢¢¢¢££££¢¢¢¢¢¢¢¢££££¢¢¢¢¢¢¢	1111011111111011111100001111111100001111111	Orphan	124326143321	Orphan	Cascavel	Brazil	2009-07-27	21	M	S
003	777777607760731	¢¢¢¢¢¢¢¢¢¢¢¢¢¢¢¢¢¢¢¢££££¢¢¢¢¢¢¢¢££££¢¢¢£¢¢¢	1111111111111111111100001111111100001110111	60	124326163324	Orphan	Cascavel	Brazil	2009-08-14	30	M	H
005	757777607760771	¢¢¢¢£¢¢¢¢¢¢¢¢¢¢¢¢¢¢¢££££¢¢¢¢¢¢¢¢££££¢¢¢¢¢¢¢	1111011111111111111100001111111100001111111	822	124326143222	Orphan	Cascavel	Brazil	2009-08-28	26	M	H
006	777777607760771	¢¢¢¢¢¢¢¢¢¢¢¢¢¢¢¢¢¢¢¢££££¢¢¢¢¢¢¢¢££££¢¢¢¢¢¢¢	1111111111111111111100001111111100001111111	42	124326153326	816	Cascavel	Brazil	2009-09-04	26	M	H
007	757777607760771	¢¢¢¢£¢¢¢¢¢¢¢¢¢¢¢¢¢¢¢££££¢¢¢¢¢¢¢¢££££¢¢¢¢¢¢¢	1111011111111111111100001111111100001111111	822	124326153222	201	Cascavel	Brazil	2009-09-04	36	M	H
008	757777607760771	¢¢¢¢£¢¢¢¢¢¢¢¢¢¢¢¢¢¢¢££££¢¢¢¢¢¢¢¢££££¢¢¢¢¢¢¢	1111011111111111111100001111111100001111111	822	124326153322	Orphan	Cascavel	Brazil	2009-09-21	38	M	H
009	777777777760771	¢¢¢¢¢¢¢¢¢¢¢¢¢¢¢¢¢¢¢¢¢¢¢¢¢¢¢¢¢¢¢¢££££¢¢¢¢¢¢¢	1111111111111111111111111111111100001111111	53	324226153321	Orphan	Ceu Azul	Brazil	2009-10-05	45	M	S
011	777777777760731	¢¢¢¢¢¢¢¢¢¢¢¢¢¢¢¢¢¢¢¢¢¢¢¢¢¢¢¢¢¢¢¢££££¢¢¢£¢¢¢	1111111111111111111111111111111100001110111	52	024326143324	Orphan	Iracema	Brazil	2009-10-28	25	M	H
012	777777607760731	¢¢¢¢¢¢¢¢¢¢¢¢¢¢¢¢¢¢¢¢££££¢¢¢¢¢¢¢¢££££¢¢¢£¢¢¢	1111111111111111111100001111111100001110111	60	324326143324	Orphan	Cascavel	Brazil	2009-11-09	27	M	H
013	777777607760731	¢¢¢¢¢¢¢¢¢¢¢¢¢¢¢¢¢¢¢¢££££¢¢¢¢¢¢¢¢££££¢¢¢£¢¢¢	1111111111111111111100001111111100001110111	60	024326143324	Orphan	Cascavel	Brazil	2009-11-09	30	M	H
014	777777777760771	¢¢¢¢¢¢¢¢¢¢¢¢¢¢¢¢¢¢¢¢¢¢¢¢¢¢¢¢¢¢¢¢££££¢¢¢¢¢¢¢	1111111111111111111111111111111100001111111	53	324125153321	Orphan	Cascavel	Brazil	2009-11-13	41	M	S
015	777777777760731	¢¢¢¢¢¢¢¢¢¢¢¢¢¢¢¢¢¢¢¢¢¢¢¢¢¢¢¢¢¢¢¢££££¢¢¢£¢¢¢	1111111111111111111111111111111100001110111	52	324326143324	Orphan	Cascavel	Brazil	2009-11-18	31	M	S
016	777777777760731	¢¢¢¢¢¢¢¢¢¢¢¢¢¢¢¢¢¢¢¢¢¢¢¢¢¢¢¢¢¢¢¢££££¢¢¢£¢¢¢	1111111111111111111111111111111100001110111	52	324326143324	Orphan	Cascavel	Brazil	2009-11-18	30	M	H
017	777777777760771	¢¢¢¢¢¢¢¢¢¢¢¢¢¢¢¢¢¢¢¢¢¢¢¢¢¢¢¢¢¢¢¢££££¢¢¢¢¢¢¢	1111111111111111111111111111111100001111111	53	124326153324	246	Cascavel	Brazil	2009-11-18	25	M	S
018	777777777760771	¢¢¢¢¢¢¢¢¢¢¢¢¢¢¢¢¢¢¢¢¢¢¢¢¢¢¢¢¢¢¢¢££££¢¢¢¢¢¢¢	1111111111111111111111111111111100001111111	53	224325153323	33	Cascavel	Brazil	2009-11-23	27	F	S
019	777777777760771	¢¢¢¢¢¢¢¢¢¢¢¢¢¢¢¢¢¢¢¢¢¢¢¢¢¢¢¢¢¢¢¢££££¢¢¢¢¢¢¢	1111111111111111111111111111111100001111111	53	124326143326	Orphan	Cascavel	Brazil	2009-11-25	61	F	S
020	777777607760771	¢¢¢¢¢¢¢¢¢¢¢¢¢¢¢¢¢¢¢¢££££¢¢¢¢¢¢¢¢££££¢¢¢¢¢¢¢	1111111111111111111100001111111100001111111	42	224221143223	Orphan	Cascavel	Brazil	2009-11-26	31	M	S
021	777777607760771	¢¢¢¢¢¢¢¢¢¢¢¢¢¢¢¢¢¢¢¢££££¢¢¢¢¢¢¢¢££££¢¢¢¢¢¢¢	1111111111111111111100001111111100001111111	42	124326153224	140	Catanduvas	Brazil	2009-12-01	60	M	H
022	777777607760771	¢¢¢¢¢¢¢¢¢¢¢¢¢¢¢¢¢¢¢¢££££¢¢¢¢¢¢¢¢££££¢¢¢¢¢¢¢	1111111111111111111100001111111100001111111	42	024326143324	Orphan	Cascavel	Brazil	2009-12-04	37	M	S
023	377777607760771	£¢¢¢¢¢¢¢¢¢¢¢¢¢¢¢¢¢¢¢££££¢¢¢¢¢¢¢¢££££¢¢¢¢¢¢¢	0111111111111111111100001111111100001111111	177	123226143321	Orphan	Cascavel	Brazil	2009-12-07	49	F	S
024	777777607760771	¢¢¢¢¢¢¢¢¢¢¢¢¢¢¢¢¢¢¢¢££££¢¢¢¢¢¢¢¢££££¢¢¢¢¢¢¢	1111111111111111111100001111111100001111111	42	124316153226	Orphan	Cascavel	Brazil	2009-12-22	64	M	S
025	377777607760771	£¢¢¢¢¢¢¢¢¢¢¢¢¢¢¢¢¢¢¢££££¢¢¢¢¢¢¢¢££££¢¢¢¢¢¢¢	0111111111111111111100001111111100001111111	177	224226143321	738	Cascavel	Brazil	2010-01-18	39	M	S
026	377777607760771	£¢¢¢¢¢¢¢¢¢¢¢¢¢¢¢¢¢¢¢££££¢¢¢¢¢¢¢¢££££¢¢¢¢¢¢¢	0111111111111111111100001111111100001111111	177	224226153321	25	Cascavel	Brazil	2010-01-18	23	F	S
027	777777607760771	¢¢¢¢¢¢¢¢¢¢¢¢¢¢¢¢¢¢¢¢££££¢¢¢¢¢¢¢¢££££¢¢¢¢¢¢¢	1111111111111111111100001111111100001111111	42	223326153323	236	Cascavel	Brazil	2010-01-20	24	M	H
028	777777607760771	¢¢¢¢¢¢¢¢¢¢¢¢¢¢¢¢¢¢¢¢££££¢¢¢¢¢¢¢¢££££¢¢¢¢¢¢¢	1111111111111111111100001111111100001111111	42	124326143225	Orphan	Corbélia	Brazil	2010-01-20	28	F	S
029	777777607760771	¢¢¢¢¢¢¢¢¢¢¢¢¢¢¢¢¢¢¢¢££££¢¢¢¢¢¢¢¢££££¢¢¢¢¢¢¢	1111111111111111111100001111111100001111111	42	123226153321	Orphan	Cascavel	Brazil	2010-02-17	32	M	S
030	377777607760771	£¢¢¢¢¢¢¢¢¢¢¢¢¢¢¢¢¢¢¢££££¢¢¢¢¢¢¢¢££££¢¢¢¢¢¢¢	0111111111111111111100001111111100001111111	177	123226153321	Orphan	Jesuitas	Brazil	2010-03-03	18	M	S
031	377777677760771	£¢¢¢¢¢¢¢¢¢¢¢¢¢¢¢¢¢¢¢£¢¢¢¢¢¢¢¢¢¢¢££££¢¢¢¢¢¢¢	0111111111111111111101111111111100001111111	Orphan	123216153321	Orphan	Cascavel	Brazil	2010-03-05	50	M	S
033	377777677760771	£¢¢¢¢¢¢¢¢¢¢¢¢¢¢¢¢¢¢¢£¢¢¢¢¢¢¢¢¢¢¢££££¢¢¢¢¢¢¢	0111111111111111111101111111111100001111111	Orphan	123226153321	Orphan	Iracema	Brazil	2010-03-22	24	F	S
034	777777777760771	¢¢¢¢¢¢¢¢¢¢¢¢¢¢¢¢¢¢¢¢¢¢¢¢¢¢¢¢¢¢¢¢££££¢¢¢¢¢¢¢	1111111111111111111111111111111100001111111	53	122222153321	Orphan	Cascavel	Brazil	2010-03-29	43	M	H
036	577777777760771	¢£¢¢¢¢¢¢¢¢¢¢¢¢¢¢¢¢¢¢¢¢¢¢¢¢¢¢¢¢¢¢££££¢¢¢¢¢¢¢	1011111111111111111111111111111100001111111	334	223326153326	19	Cascavel	Brazil	2010-03-31	38	M	S
037	763777777760771	¢¢¢¢¢££¢¢¢¢¢¢¢¢¢¢¢¢¢¢¢¢¢¢¢¢¢¢¢¢¢££££¢¢¢¢¢¢¢	1111100111111111111111111111111100001111111	713	125326154323	Orphan	Ibema	Brazil	2010-04-07	18	M	S
038	777777777760771	¢¢¢¢¢¢¢¢¢¢¢¢¢¢¢¢¢¢¢¢¢¢¢¢¢¢¢¢¢¢¢¢££££¢¢¢¢¢¢¢	1111111111111111111111111111111100001111111	53	123223173533	Orphan	Cascavel	Brazil	2010-04-14	28	F	S
039	777777607760731	¢¢¢¢¢¢¢¢¢¢¢¢¢¢¢¢¢¢¢¢££££¢¢¢¢¢¢¢¢££££¢¢¢£¢¢¢	1111111111111111111100001111111100001110111	60	144326143324	Orphan	Cascavel	Brazil	2010-04-30	72	F	MDR
041	000377637760420	££££££££££¢¢¢¢¢¢¢¢¢¢££¢¢¢¢¢¢¢¢¢¢££££¢£££¢££	0000000000111111111100111111111100001000100	Orphan	224316173228	Orphan	Braganey	Brazil	2010-06-17	32	F	S
042	777777607760731	¢¢¢¢¢¢¢¢¢¢¢¢¢¢¢¢¢¢¢¢££££¢¢¢¢¢¢¢¢££££¢¢¢£¢¢¢	1111111111111111111100001111111100001110111	60	224326143324	39	Braganey	Brazil	2010-06-20	23	M	S
043	777777607760731	¢¢¢¢¢¢¢¢¢¢¢¢¢¢¢¢¢¢¢¢££££¢¢¢¢¢¢¢¢££££¢¢¢£¢¢¢	1111111111111111111100001111111100001110111	60	124326143324	519	Cascavel	Brazil	2010-06-24	22	M	H
044	777777607760771	¢¢¢¢¢¢¢¢¢¢¢¢¢¢¢¢¢¢¢¢££££¢¢¢¢¢¢¢¢££££¢¢¢¢¢¢¢	1111111111111111111100001111111100001111111	42	124226153322	Orphan	Cascavel	Brazil	2010-06-29	64	M	S
045	757777607560771	¢¢¢¢£¢¢¢¢¢¢¢¢¢¢¢¢¢¢¢££££¢¢¢¢£¢¢¢££££¢¢¢¢¢¢¢	1111011111111111111100001110111100001111111	Orphan	124326132223	Orphan	Cascavel	Brazil	2010-05-29	48	F	S
046	777777774020771	¢¢¢¢¢¢¢¢¢¢¢¢¢¢¢¢¢¢¢¢¢¢¢¢¢££££££¢££££¢¢¢¢¢¢¢	1111111111111111111111111000000100001111111	47	224326132323	Orphan	Cascavel	Brazil	2010-06-30	37	M	S
047	777777777760771	¢¢¢¢¢¢¢¢¢¢¢¢¢¢¢¢¢¢¢¢¢¢¢¢¢¢¢¢¢¢¢¢££££¢¢¢¢¢¢¢	1111111111111111111111111111111100001111111	53	123323132321	Orphan	Jesuita	Brazil	2010-07-14	41	M	S
048	777777607760731	¢¢¢¢¢¢¢¢¢¢¢¢¢¢¢¢¢¢¢¢££££¢¢¢¢¢¢¢¢££££¢¢¢£¢¢¢	1111111111111111111100001111111100001110111	60	223326132424	Orphan	Cascavel	Brazil	2010-07-19	35	M	H
049	777777607760731	¢¢¢¢¢¢¢¢¢¢¢¢¢¢¢¢¢¢¢¢££££¢¢¢¢¢¢¢¢££££¢¢¢£¢¢¢	1111111111111111111100001111111100001110111	60	223326132324	Orphan	Cascavel	Brazil	2010-07-07	34	M	S
050	757777607560771	¢¢¢¢£¢¢¢¢¢¢¢¢¢¢¢¢¢¢¢££££¢¢¢¢£¢¢¢££££¢¢¢¢¢¢¢	1111011111111111111100001110111100001111111	Orphan	124326132222	Orphan	Cascavel	Brazil	2010-07-13	28	F	S
051	777777607760731	¢¢¢¢¢¢¢¢¢¢¢¢¢¢¢¢¢¢¢¢££££¢¢¢¢¢¢¢¢££££¢¢¢£¢¢¢	1111111111111111111100001111111100001110111	60	124326132324	Orphan	Cascavel	Brazil	2010-07-21	42	F	MDR
052	777777777760771	¢¢¢¢¢¢¢¢¢¢¢¢¢¢¢¢¢¢¢¢¢¢¢¢¢¢¢¢¢¢¢¢££££¢¢¢¢¢¢¢	1111111111111111111111111111111100001111111	53	224313132324	Orphan	Cascavel	Brazil	2010-07-21	42	M	H
053	777777607760731	¢¢¢¢¢¢¢¢¢¢¢¢¢¢¢¢¢¢¢¢££££¢¢¢¢¢¢¢¢££££¢¢¢£¢¢¢	1111111111111111111100001111111100001110111	60	124326132324	Orphan	Cascavel	Brazil	2010-07-26	41	F	H
054	777777777760771	¢¢¢¢¢¢¢¢¢¢¢¢¢¢¢¢¢¢¢¢¢¢¢¢¢¢¢¢¢¢¢¢££££¢¢¢¢¢¢¢	1111111111111111111111111111111100001111111	53	224326132324	Orphan	Cascavel	Brazil	2010-07-27	25	M	S
055	777777607760731	¢¢¢¢¢¢¢¢¢¢¢¢¢¢¢¢¢¢¢¢££££¢¢¢¢¢¢¢¢££££¢¢¢£¢¢¢	1111111111111111111100001111111100001110111	60	123326132324	Orphan	Cascavel	Brazil	2010-07-27	30	F	S
056	777777607560771	¢¢¢¢¢¢¢¢¢¢¢¢¢¢¢¢¢¢¢¢££££¢¢¢¢£¢¢¢££££¢¢¢¢¢¢¢	1111111111111111111100001111011100001111111	64	121426132224	Orphan	Cascavel	Brazil	2010-07-27	39	M	S
057	577777607760771	¢£¢¢¢¢¢¢¢¢¢¢¢¢¢¢¢¢¢¢££££¢¢¢¢¢¢¢¢££££¢¢¢¢¢¢¢	1011111111111111111100001111111100001111111	866	123326132321	Orphan	Cascavel	Brazil	2010-08-05	61	F	S
058	377777607760771	£¢¢¢¢¢¢¢¢¢¢¢¢¢¢¢¢¢¢¢££££¢¢¢¢¢¢¢¢££££¢¢¢¢¢¢¢	0111111111111111111100001111111100001111111	177	224226132321	Orphan	Cascavel	Brazil	2010-08-30	37	M	S
059	777777607760771	¢¢¢¢¢¢¢¢¢¢¢¢¢¢¢¢¢¢¢¢££££¢¢¢¢¢¢¢¢££££¢¢¢¢¢¢¢	1111111111111111111100001111111100001111111	42	224236552326	Orphan	Jesuita	Brazil	2010-08-31	28	M	S
060	377777607760771	£¢¢¢¢¢¢¢¢¢¢¢¢¢¢¢¢¢¢¢££££¢¢¢¢¢¢¢¢££££¢¢¢¢¢¢¢	0111111111111111111100001111111100001111111	177	224236152321	Orphan	Cascavel	Brazil	2010-09-03	37	M	S
061	000057607760000	££££££££££££¢£¢¢¢¢¢¢££££¢¢¢¢¢¢¢¢£££££££££££	0000000000001011111100001111111100000000000	Orphan	223236162228	Orphan	Cascavel	Brazil	2010-09-02	21	M	S
062	040054604020771	£££¢££££££££¢£¢¢££¢¢££££¢££££££¢££££¢¢¢¢¢¢¢	0001000000001011001100001000000100001111111	Orphan	225333550323	Orphan	Cascavel	Brazil	2010-09-02	54	M	S
063	377777607760771	£¢¢¢¢¢¢¢¢¢¢¢¢¢¢¢¢¢¢¢££££¢¢¢¢¢¢¢¢££££¢¢¢¢¢¢¢	0111111111111111111100001111111100001111111	177	221236553321	Orphan	Cascavel	Brazil	2010-09-02	22	M	S
064	377777607760771	£¢¢¢¢¢¢¢¢¢¢¢¢¢¢¢¢¢¢¢££££¢¢¢¢¢¢¢¢££££¢¢¢¢¢¢¢	0111111111111111111100001111111100001111111	177	224236553321	Orphan	Cascavel	Brazil	2010-09-02	62	M	S
065	777777607760731	¢¢¢¢¢¢¢¢¢¢¢¢¢¢¢¢¢¢¢¢££££¢¢¢¢¢¢¢¢££££¢¢¢£¢¢¢	1111111111111111111100001111111100001110111	60	125336543324	Orphan	Cascavel	Brazil	2010-09-02	30	F	S
066	377777607760771	£¢¢¢¢¢¢¢¢¢¢¢¢¢¢¢¢¢¢¢££££¢¢¢¢¢¢¢¢££££¢¢¢¢¢¢¢	0111111111111111111100001111111100001111111	177	224236553321	Orphan	Campo Bonito	Brazil	2010-10-15	58	M	S
067	777777607760731	¢¢¢¢¢¢¢¢¢¢¢¢¢¢¢¢¢¢¢¢££££¢¢¢¢¢¢¢¢££££¢¢¢£¢¢¢	1111111111111111111100001111111100001110111	60	123336143324	Orphan	Cascavel	Brazil	2010-10-22	58	F	S
068	777774047560751	¢¢¢¢¢¢¢¢¢¢¢¢¢¢¢¢£££££¢££¢¢¢¢£¢¢¢££££¢¢¢¢£¢¢	1111111111111111000001001111011100001101011	Orphan	123336523322	Orphan	Cascavel	Brazil	2010-10-25	37	M	S
069	777764006020651	¢¢¢¢¢¢¢¢¢¢¢¢¢¢£¢££££££££¢¢£££££¢££££¢¢£¢£¢¢	1111111111111101000000001100000100001101011	Orphan	223-36123522	Orphan	Cascavel	Brazil	2010-10-25	30	F	S
070	040000004020771	£££¢££££££££££££££££££££¢££££££¢££££¢¢¢¢¢¢¢	0001000000000000000000001000000100001111111	Orphan	123333523323	Orphan	Cascavel	Brazil	2010-10-25	26	F	S
071	040000004020771	£££¢££££££££££££££££££££¢££££££¢££££¢¢¢¢¢¢¢	0001000000000000000000001000000100001111111	Orphan	124313553323	Orphan	Cascavel	Brazil	2010-10-25	27	F	S
072	777777647760731	¢¢¢¢¢¢¢¢¢¢¢¢¢¢¢¢¢¢¢¢£¢££¢¢¢¢¢¢¢¢££££¢¢¢£¢¢¢	1111111111111111111101001111111100001110111	Orphan	223326553224	Orphan	Cascavel	Brazil	2010-11-12	40	M	H
073	777777647760771	¢¢¢¢¢¢¢¢¢¢¢¢¢¢¢¢¢¢¢¢£¢££¢¢¢¢¢¢¢¢££££¢¢¢¢¢¢¢	1111111111111111111101001111111100001111111	2298	124326543325	Orphan	Cascavel	Brazil	2010-11-11	66	M	S
076	776377777760771	¢¢¢¢¢¢¢¢££¢¢¢¢¢¢¢¢¢¢¢¢¢¢¢¢¢¢¢¢¢¢££££¢¢¢¢¢¢¢	1111111100111111111111111111111100001111111	34	234325153324	Orphan	Cascavel	Brazil	2010-11-28	54	M	S
077	777777607760731	¢¢¢¢¢¢¢¢¢¢¢¢¢¢¢¢¢¢¢¢££££¢¢¢¢¢¢¢¢££££¢¢¢£¢¢¢	1111111111111111111100001111111100001110111	60	124326143324	519	Cascavel	Brazil	2010-11-22	35	F	H
078	777777760720771	¢¢¢¢¢¢¢¢¢¢¢¢¢¢¢¢¢¢¢¢¢¢¢££££¢¢¢£¢££££¢¢¢¢¢¢¢	1111111111111111111111100001110100001111111	Orphan	224325153321	161	Foz do Iguaçu	Brazil	2010-11-28	43	M	S
079	777777607760771	¢¢¢¢¢¢¢¢¢¢¢¢¢¢¢¢¢¢¢¢££££¢¢¢¢¢¢¢¢££££¢¢¢¢¢¢¢	1111111111111111111100001111111100001111111	42	225406143221	Orphan	Foz do Iguaçu	Brazil	2010-11-28	32	M	S
082	757777607560771	¢¢¢¢£¢¢¢¢¢¢¢¢¢¢¢¢¢¢¢££££¢¢¢¢£¢¢¢££££¢¢¢¢¢¢¢	1111011111111111111100001110111100001111111	Orphan	123206153122	Orphan	Santa Tereza	Brazil	2010-12-29	30	M	S
083	757777607560771	¢¢¢¢£¢¢¢¢¢¢¢¢¢¢¢¢¢¢¢££££¢¢¢¢£¢¢¢££££¢¢¢¢¢¢¢	1111011111111111111100001110111100001111111	Orphan	124306153122	Orphan	Cascavel	Brazil	2010-12-29	30	M	S
085	377777607760771	£¢¢¢¢¢¢¢¢¢¢¢¢¢¢¢¢¢¢¢££££¢¢¢¢¢¢¢¢££££¢¢¢¢¢¢¢	0111111111111111111100001111111100001111111	177	224306153128	Orphan	Cascavel	Brazil	2010-12-29	29	F	S
086	377777607760771	£¢¢¢¢¢¢¢¢¢¢¢¢¢¢¢¢¢¢¢££££¢¢¢¢¢¢¢¢££££¢¢¢¢¢¢¢	0111111111111111111100001111111100001111111	177	224306153128	Orphan	Cascavel	Brazil	2011-01-13	34	F	S
087	777777607760731	¢¢¢¢¢¢¢¢¢¢¢¢¢¢¢¢¢¢¢¢££££¢¢¢¢¢¢¢¢££££¢¢¢£¢¢¢	1111111111111111111100001111111100001110111	60	124306153324	Orphan	Cascavel	Brazil	2011-01-13	30	M	H
093	777777607760771	¢¢¢¢¢¢¢¢¢¢¢¢¢¢¢¢¢¢¢¢££££¢¢¢¢¢¢¢¢££££¢¢¢¢¢¢¢	1111111111111111111100001111111100001111111	42	224206153321	Orphan	Cafelândia	Brazil	2011-03-24	38	F	S
094	577777607760771	¢£¢¢¢¢¢¢¢¢¢¢¢¢¢¢¢¢¢¢££££¢¢¢¢¢¢¢¢££££¢¢¢¢¢¢¢	1011111111111111111100001111111100001111111	866	124306153326	Orphan	Cascavel	Brazil	2011-03-24	49	F	S
095	777777607760771	¢¢¢¢¢¢¢¢¢¢¢¢¢¢¢¢¢¢¢¢££££¢¢¢¢¢¢¢¢££££¢¢¢¢¢¢¢	1111111111111111111100001111111100001111111	42	223205173324	Orphan	Cascavel	Brazil	2011-03-24	82	M	S
096	777777777760771	¢¢¢¢¢¢¢¢¢¢¢¢¢¢¢¢¢¢¢¢¢¢¢¢¢¢¢¢¢¢¢¢££££¢¢¢¢¢¢¢	1111111111111111111111111111111100001111111	53	223405143322	Orphan	Cascavel	Brazil	2011-03-24	38	M	S
097	777777777760731	¢¢¢¢¢¢¢¢¢¢¢¢¢¢¢¢¢¢¢¢¢¢¢¢¢¢¢¢¢¢¢¢££££¢¢¢£¢¢¢	1111111111111111111111111111111100001110111	52	124306143324	Orphan	Cascavel	Brazil	2011-04-09	20	M	S
098	677737677760661	¢¢£¢¢¢¢¢¢¢¢¢£¢¢¢¢¢¢¢£¢¢¢¢¢¢¢¢¢¢¢££££¢¢£¢¢££	1101111111110111111101111111111100001101100	Orphan	213205173321	Orphan	Cascavel	Brazil	2011-04-18	22	M	S
099	777777777760771	¢¢¢¢¢¢¢¢¢¢¢¢¢¢¢¢¢¢¢¢¢¢¢¢¢¢¢¢¢¢¢¢££££¢¢¢¢¢¢¢	1111111111111111111111111111111100001111111	53	224303143323	Orphan	Nova Aurora	Brazil	2001-04-18	45	M	S
100	776377777760771	¢¢¢¢¢¢¢¢££¢¢¢¢¢¢¢¢¢¢¢¢¢¢¢¢¢¢¢¢¢¢££££¢¢¢¢¢¢¢	1111111100111111111111111111111100001111111	34	233305143324	Orphan	Cascavel	Brazil	2011-04-18	25	M	S
104	677777777760771	¢¢£¢¢¢¢¢¢¢¢¢¢¢¢¢¢¢¢¢¢¢¢¢¢¢¢¢¢¢¢¢££££¢¢¢¢¢¢¢	1101111111111111111111111111111100001111111	196	214205163321	Orphan	Cascavel	Brazil	2011-04-18	40	M	S
107	776377777760771	¢¢¢¢¢¢¢¢££¢¢¢¢¢¢¢¢¢¢¢¢¢¢¢¢¢¢¢¢¢¢££££¢¢¢¢¢¢¢	1111111100111111111111111111111100001111111	34	233325153224	218	Cascavel	Brazil	2011-05-17	43	M	S
109	677777607760771	¢¢£¢¢¢¢¢¢¢¢¢¢¢¢¢¢¢¢¢££££¢¢¢¢¢¢¢¢££££¢¢¢¢¢¢¢	1101111111111111111100001111111100001111111	20	224226143321	738	Santa Lúcia	Brazil	2011-05-17	17	F	S
110	776377777760771	¢¢¢¢¢¢¢¢££¢¢¢¢¢¢¢¢¢¢¢¢¢¢¢¢¢¢¢¢¢¢££££¢¢¢¢¢¢¢	1111111100111111111111111111111100001111111	34	233325153334	Orphan	Foz do Iguaçu	Brazil	2011-05-26	61	M	S
111	777777600000331	¢¢¢¢¢¢¢¢¢¢¢¢¢¢¢¢¢¢¢¢£££££££££££££££££¢¢£¢¢£	1111111111111111111100000000000000000110110	Orphan	123326152224	Orphan	Foz do Iguaçu	Brazil	2011-05-26	25	F	S
112	777777607720621	¢¢¢¢¢¢¢¢¢¢¢¢¢¢¢¢¢¢¢¢££££¢¢¢¢¢¢£¢££££¢¢££¢£¢	1111111111111111111100001111110100001100101	Orphan	224317153227	Orphan	Foz do Iguaçu	Brazil	2011-05-26	42	M	S
115	777777774020771	¢¢¢¢¢¢¢¢¢¢¢¢¢¢¢¢¢¢¢¢¢¢¢¢¢££££££¢££££¢¢¢¢¢¢¢	1111111111111111111111111000000100001111111	47	225313153323	42	Foz do Iguaçu	Brazil	2011-05-26	31	F	S
117	777777607760771	¢¢¢¢¢¢¢¢¢¢¢¢¢¢¢¢¢¢¢¢££££¢¢¢¢¢¢¢¢££££¢¢¢¢¢¢¢	1111111111111111111100001111111100001111111	42	224216143221	Orphan	Foz do Iguaçu	Brazil	2011-05-26	31	F	S
118	777777607760731	¢¢¢¢¢¢¢¢¢¢¢¢¢¢¢¢¢¢¢¢££££¢¢¢¢¢¢¢¢££££¢¢¢£¢¢¢	1111111111111111111100001111111100001110111	60	124026143321	Orphan	Foz do Iguaçu	Brazil	2011-11-26	31	M	S
119	777777607760771	¢¢¢¢¢¢¢¢¢¢¢¢¢¢¢¢¢¢¢¢££££¢¢¢¢¢¢¢¢££££¢¢¢¢¢¢¢	1111111111111111111100001111111100001111111	42	123326143226	Orphan	Foz do Iguaçu	Brazil	2011-11-26	45	M	S
120	776377777760771	¢¢¢¢¢¢¢¢££¢¢¢¢¢¢¢¢¢¢¢¢¢¢¢¢¢¢¢¢¢¢££££¢¢¢¢¢¢¢	1111111100111111111111111111111100001111111	34	233325153224	218	Foz do Iguaçu	Brazil	2011-11-26	22	F	S
	S= susceptible
	H= Resistant to H
	MDR= Resistant to I and R
	M=Male
	F=Female
